# Supplementary material for: Tumor Mutational Burden as a Potential Biomarker for Immunotherapy in Pancreatic Cancer: Systematic Review and Still-Open Questions
Source: Cancers (Basel). 2021 Jun 22;13(13):3119. doi: 10.3390/cancers13133119 (PMC8269341; doi:10.3390/cancers13133119)
Supplement: Supplementary file 1 [file cancers-13-03119-s001.zip]

Archive with 1 entries (1 files):
- cancers-1245945-supplementary.pdf
